# Supplementary material for: Etiological study of pulmonary infections following solid organ transplantation using metagenomic next-generation sequencing and development of a risk prediction model: a retrospective cohort study
Source: Front Immunol. 2026 May 28;17:1734832. doi: 10.3389/fimmu.2026.1734832 (PMC13253461; doi:10.3389/fimmu.2026.1734832)
Supplement: Supplementary file 1 [file Table1.xlsx]

## Sheet: Sheet1
Variable	Number of Missing Cases (n)	Missing Proportion (%)	Imputation Strategy Applied
Demographics & Comorbidities
Age	0	0	No missingness
Sex	2	0.6	Mode imputation
BMI	5	1.5	Stratified median imputation (by transplant type)
Diabetes	3	0.9	Clinical logic inference (based on medication history)
Hypertension	4	1.2	Mode imputation
Transplant-Related Parameters
Transplant Organ Type	0	0	No missingness
Time Post-Transplant	1	0.3	Stratified median imputation
Laboratory Indices
White Blood Cell Count	8	2.4	Regression imputation (based on neutrophil percentage)
Neutrophil Percentage	6	1.8	Regression imputation (based on white blood cell count)
Lymphocyte Percentage	6	1.8	Regression imputation (based on white blood cell count)
Platelet Count	7	2.1	Stratified median imputation
Hemoglobin	9	2.7	Regression imputation (based on hematocrit)
Creatinine	18	5.5	Multiple imputation (20 datasets)
Alanine Aminotransferase (ALT)	10	3	Stratified median imputation
Aspartate Aminotransferase (AST)	11	3.4	Stratified median imputation
Total Bilirubin	12	3.7	Stratified median imputation
C-Reactive Protein (CRP)	26	7.9	Regression imputation (based on PCT) & Stratified median imputation
Procalcitonin (PCT)	28	8.5	Multiple imputation (20 datasets)
mNGS Pathogen Detection
mNGS Virus Detected	0	0	No missingness
mNGS Fungus Detected	0	0	No missingness
mNGS Bacteria Detected	0	0	No missingness
